# Supplementary material for: Changes in Sensory Properties, Physico-Chemical Characteristics, and Aromas of Ras Cheese under Different Coating Techniques
Source: Foods. 2023 May 17;12(10):2023. doi: 10.3390/foods12102023 (PMC10217755; doi:10.3390/foods12102023)
Supplement: Supplementary file 1 [file foods-12-02023-s001.zip]

Archive with 1 entries (1 files):
- foods-2351269-supplementary.pdf
